# Supplementary material for: Dataset of adulteration with water in coconut milk using FTIR spectroscopy
Source: Data Brief. 2021 Apr 20;36:107058. doi: 10.1016/j.dib.2021.107058 (PMC8111090; doi:10.1016/j.dib.2021.107058)
Supplement: Supplementary file 1 [file mmc1.xlsx]

## Sheet: Raw data
Coconut milk type	Add water (%)	2501.42	2502.71	2504	2505.29	2506.58	2507.88	2509.17	2510.47	2511.77	2513.06	2514.36	2515.67	2516.97	2518.27	2519.58	2520.88	2522.19	2523.5	2524.81	2526.13	2527.44	2528.75	2530.07	2531.39	2532.71	2534.03	2535.35	2536.67	2538	2539.32	2540.65	2541.98	2543.31	2544.64	2545.97	2547.31	2548.64	2549.98	2551.32	2552.66	2554	2555.34	2556.69	2558.03	2559.38	2560.73	2562.08	2563.43
Coconut milk from traditional market	0	0.005486	0.005619	0.005792	0.005907	0.005855	0.005739	0.005751	0.005769	0.005675	0.005635	0.005823	0.006113	0.006185	0.006036	0.005872	0.005817	0.005991	0.006301	0.006386	0.006233	0.006088	0.006084	0.006409	0.007062	0.007418	0.007203	0.007184	0.00724	0.006746	0.006248	0.006397	0.007247	0.008015	0.007794	0.007353	0.007576	0.007825	0.007741	0.007964	0.00816	0.0075	0.006529	0.006087	0.006316	0.007381	0.009251	0.01066	0.010569
Coconut milk from traditional market	10	0.005268	0.005336	0.005433	0.005553	0.005622	0.005578	0.00551	0.005465	0.00541	0.005404	0.005585	0.005817	0.005871	0.005774	0.005631	0.005552	0.005683	0.005955	0.006023	0.005906	0.005815	0.005832	0.006209	0.006895	0.007188	0.006945	0.007009	0.007117	0.006568	0.006022	0.006118	0.006878	0.007671	0.007574	0.007194	0.007434	0.007663	0.007499	0.007656	0.007868	0.007239	0.00625	0.005801	0.00609	0.007298	0.009342	0.010822	0.010712
Coconut milk from traditional market	20	0.003818	0.003871	0.00397	0.003941	0.003813	0.00376	0.003865	0.003991	0.003988	0.003967	0.004015	0.004005	0.003902	0.003802	0.00377	0.003839	0.00396	0.004033	0.004053	0.00408	0.004099	0.004044	0.003948	0.003919	0.003995	0.004124	0.004266	0.004345	0.004315	0.004236	0.004136	0.004056	0.004038	0.004079	0.004152	0.004247	0.004279	0.004232	0.00428	0.004307	0.00416	0.004103	0.004169	0.004158	0.004077	0.004084	0.004178	0.004231
Coconut milk from traditional market	0	0.00423	0.004259	0.004331	0.004333	0.004286	0.004371	0.004512	0.004471	0.004359	0.004381	0.004492	0.004583	0.004576	0.004512	0.004504	0.004509	0.004468	0.004482	0.004561	0.00459	0.004574	0.004585	0.004625	0.004646	0.004623	0.00459	0.004588	0.00461	0.004598	0.004549	0.004527	0.004586	0.004693	0.004749	0.0047	0.004638	0.004681	0.004746	0.004728	0.004658	0.004641	0.004669	0.004638	0.004591	0.004586	0.004574	0.004674	0.004929
Coconut milk from traditional market	10	0.004915	0.004999	0.005052	0.005022	0.004952	0.004958	0.004994	0.004948	0.004917	0.005019	0.005134	0.005156	0.005144	0.005155	0.005134	0.005035	0.004953	0.004975	0.00506	0.005152	0.005194	0.005144	0.005091	0.005149	0.005272	0.005314	0.005279	0.005267	0.005257	0.005231	0.005226	0.005249	0.005277	0.005235	0.00517	0.005175	0.005258	0.005369	0.005454	0.005459	0.005391	0.005329	0.005243	0.005164	0.005225	0.005415	0.00561	0.005728
Coconut milk from traditional market	20	0.004901	0.004953	0.004975	0.004941	0.00491	0.004957	0.004991	0.004945	0.00496	0.005096	0.005197	0.005228	0.005248	0.005214	0.005123	0.005042	0.005041	0.005128	0.005216	0.005248	0.005212	0.005108	0.005021	0.005075	0.005228	0.005283	0.005234	0.005207	0.005188	0.005147	0.00515	0.005234	0.005347	0.00539	0.005335	0.005262	0.005263	0.00531	0.005322	0.005281	0.005247	0.005226	0.005162	0.00515	0.005283	0.005496	0.005718	0.005835
Coconut milk from traditional market	0	0.005567	0.00567	0.005738	0.005731	0.00574	0.005697	0.005557	0.005441	0.005424	0.005536	0.005713	0.005753	0.005661	0.005611	0.005616	0.005639	0.005716	0.005808	0.005796	0.005758	0.005785	0.005815	0.005888	0.006036	0.006134	0.006119	0.006122	0.006096	0.005966	0.0059	0.005994	0.006222	0.006405	0.006325	0.006198	0.006274	0.006331	0.006239	0.006291	0.006401	0.006233	0.006021	0.006014	0.006111	0.006309	0.006646	0.006863	0.006881
Coconut milk from traditional market	10	0.005121	0.005241	0.00527	0.005258	0.005267	0.005201	0.00511	0.005108	0.005132	0.005182	0.005301	0.005368	0.005336	0.005306	0.00526	0.005221	0.005279	0.005367	0.005388	0.005433	0.005498	0.005501	0.005553	0.005707	0.005801	0.005746	0.005725	0.005698	0.005529	0.005416	0.005489	0.005741	0.005988	0.005946	0.005846	0.005985	0.006071	0.005926	0.005915	0.006001	0.005836	0.005593	0.005536	0.005659	0.005981	0.006513	0.00696	0.007026
Coconut milk from traditional market	20	0.005334	0.005434	0.00549	0.005481	0.005489	0.00551	0.0055	0.005532	0.005586	0.005573	0.005558	0.005562	0.005532	0.005488	0.005505	0.005592	0.005648	0.005618	0.005577	0.005536	0.005469	0.005519	0.005714	0.00586	0.005883	0.005854	0.005793	0.005688	0.005642	0.0057	0.005767	0.005821	0.005839	0.005746	0.005633	0.005673	0.005831	0.005932	0.005969	0.005945	0.005851	0.005768	0.005794	0.00593	0.006047	0.006108	0.006139	0.006173
Coconut milk from traditional market	0	0.003407	0.003598	0.003749	0.003743	0.003667	0.003616	0.003638	0.003719	0.003742	0.003659	0.003625	0.003707	0.003785	0.003803	0.003786	0.003767	0.003786	0.003825	0.003789	0.003702	0.003707	0.003832	0.004038	0.004286	0.004405	0.004351	0.00433	0.00425	0.003971	0.003796	0.003925	0.004219	0.004438	0.004422	0.004333	0.00438	0.004455	0.004459	0.00452	0.004542	0.004304	0.00402	0.003902	0.003963	0.004361	0.005122	0.005725	0.005647
Coconut milk from traditional market	10	0.005953	0.006151	0.00636	0.006361	0.006242	0.006158	0.006122	0.006131	0.006131	0.006096	0.006135	0.006252	0.006367	0.00643	0.006408	0.006349	0.00637	0.006464	0.006456	0.006367	0.006344	0.006409	0.006623	0.006951	0.007079	0.006973	0.006997	0.006984	0.006689	0.006434	0.006493	0.006889	0.007273	0.007227	0.007108	0.007272	0.00738	0.007331	0.007432	0.007441	0.007037	0.006573	0.006372	0.006515	0.007182	0.008278	0.009029	0.008904
Coconut milk from traditional market	20	0.004948	0.004887	0.004852	0.004881	0.004913	0.004928	0.004952	0.004966	0.004945	0.004947	0.004981	0.004983	0.00497	0.005038	0.005137	0.005121	0.005055	0.005045	0.004993	0.004937	0.005013	0.005119	0.005123	0.005048	0.005016	0.005081	0.005176	0.00517	0.005085	0.005081	0.005158	0.005228	0.005242	0.005198	0.005166	0.00519	0.005215	0.005233	0.005265	0.005295	0.005316	0.005289	0.005224	0.005225	0.005367	0.005572	0.005649	0.005615
Coconut milk from traditional market	0	0.005226	0.00528	0.005388	0.005452	0.005419	0.005425	0.005521	0.005552	0.005452	0.005389	0.005449	0.005503	0.005492	0.005486	0.005497	0.005538	0.005638	0.005698	0.005643	0.005579	0.005551	0.005536	0.005608	0.005767	0.005825	0.005755	0.005722	0.005726	0.005692	0.005734	0.005924	0.006086	0.006039	0.005871	0.005802	0.005851	0.005913	0.005933	0.005995	0.006096	0.006051	0.005891	0.005752	0.00569	0.005838	0.006222	0.006506	0.006472
Coconut milk from traditional market	10	0.005436	0.005508	0.005519	0.005484	0.005453	0.005466	0.005568	0.005664	0.005649	0.005608	0.005651	0.005746	0.005816	0.005831	0.005768	0.005657	0.005626	0.005693	0.00572	0.005757	0.005828	0.005806	0.005805	0.005968	0.006075	0.006012	0.005988	0.005944	0.005801	0.005743	0.005869	0.006091	0.006161	0.006047	0.006029	0.006134	0.006152	0.006103	0.00616	0.006245	0.006188	0.006037	0.005881	0.005793	0.005892	0.006217	0.006568	0.006665
Coconut milk from traditional market	20	0.004859	0.004838	0.004866	0.004903	0.004936	0.004963	0.004996	0.004974	0.004917	0.0049	0.004921	0.004946	0.004939	0.004942	0.005047	0.005171	0.005144	0.005046	0.005076	0.005172	0.00514	0.00506	0.005083	0.005147	0.00518	0.005205	0.005228	0.00525	0.005296	0.005319	0.00528	0.005217	0.005206	0.005261	0.00532	0.005333	0.005267	0.005196	0.005194	0.005197	0.005147	0.00508	0.005057	0.005125	0.005243	0.005277	0.005175	0.005102
Coconut milk from traditional market	0	0.004125	0.004141	0.004224	0.004287	0.00428	0.00423	0.004191	0.004178	0.004164	0.004159	0.004168	0.004192	0.004239	0.004268	0.004248	0.00421	0.004227	0.004282	0.004272	0.0042	0.004148	0.004133	0.004182	0.004294	0.004376	0.004367	0.004331	0.004317	0.004301	0.004246	0.004175	0.004211	0.004365	0.004459	0.004432	0.004354	0.00428	0.004258	0.004341	0.004436	0.004422	0.00438	0.004343	0.004277	0.004259	0.00429	0.004266	0.004296
Coconut milk from traditional market	10	0.004596	0.00464	0.00473	0.004801	0.004769	0.004648	0.004573	0.004602	0.004635	0.004607	0.004574	0.004616	0.004692	0.004695	0.004654	0.004635	0.004666	0.00473	0.00474	0.004711	0.004691	0.004695	0.004778	0.004915	0.004979	0.004914	0.004866	0.004936	0.004969	0.004883	0.004807	0.004803	0.004815	0.004827	0.004866	0.004912	0.004897	0.004838	0.00485	0.004873	0.004791	0.004728	0.004758	0.004805	0.004805	0.004748	0.004716	0.004837
Coconut milk from traditional market	20	0.002141	0.002044	0.002064	0.002149	0.002232	0.002285	0.002297	0.002255	0.002226	0.002265	0.002309	0.002355	0.0024	0.002414	0.002436	0.002429	0.002362	0.002312	0.002335	0.002405	0.002436	0.002438	0.002467	0.002442	0.002391	0.00238	0.00235	0.00242	0.002597	0.002673	0.002634	0.00261	0.002651	0.002651	0.002566	0.00246	0.002455	0.00251	0.002513	0.002552	0.00266	0.002689	0.002627	0.002576	0.002531	0.002518	0.002609	0.002727
Coconut milk from traditional market	0	0.003487	0.003431	0.003421	0.003479	0.003507	0.003508	0.003554	0.003574	0.003545	0.003584	0.003666	0.003666	0.003569	0.003466	0.003457	0.003512	0.003537	0.003562	0.003627	0.003678	0.003702	0.003716	0.003714	0.003723	0.003758	0.003819	0.00388	0.003855	0.003735	0.003619	0.003626	0.003757	0.003826	0.003738	0.00368	0.003772	0.003917	0.003976	0.003927	0.003835	0.003797	0.003775	0.003719	0.003687	0.003715	0.003821	0.003971	0.004093
Coconut milk from traditional market	10	0.004945	0.004987	0.005024	0.005	0.004927	0.004908	0.004978	0.005076	0.005112	0.005127	0.0052	0.005209	0.005089	0.004988	0.00499	0.005068	0.005155	0.005165	0.005167	0.00522	0.005246	0.005244	0.005231	0.005211	0.005189	0.005167	0.005228	0.005343	0.005341	0.005242	0.005211	0.005295	0.005411	0.00543	0.005366	0.005388	0.005497	0.005545	0.005527	0.005484	0.005416	0.005322	0.00524	0.005232	0.005332	0.005574	0.005844	0.005899
Coconut milk from traditional market	20	0.004417	0.004373	0.004304	0.004304	0.004331	0.00431	0.004335	0.004403	0.004384	0.004367	0.004435	0.00446	0.004397	0.004356	0.004371	0.004381	0.004342	0.004321	0.004415	0.004573	0.004655	0.004634	0.004599	0.004584	0.004564	0.004531	0.0045	0.004485	0.004476	0.004483	0.004508	0.00457	0.004674	0.004703	0.004665	0.004676	0.00469	0.004607	0.00451	0.004535	0.004604	0.004607	0.004636	0.004717	0.004726	0.004666	0.004676	0.004713
Instant coconut milk	0	0.007276	0.007194	0.007175	0.007244	0.007365	0.007455	0.007478	0.007442	0.007377	0.007362	0.007435	0.007527	0.007555	0.007524	0.007502	0.007511	0.007561	0.007594	0.007526	0.007455	0.007417	0.007374	0.007432	0.007614	0.007716	0.007661	0.00768	0.007752	0.007687	0.007631	0.007687	0.007757	0.007793	0.007791	0.007791	0.007842	0.007927	0.00804	0.008149	0.008167	0.008066	0.00795	0.007932	0.007991	0.008073	0.008186	0.008324	0.008359
Instant coconut milk	10	0.004528	0.004449	0.004408	0.004485	0.004527	0.004527	0.00455	0.004528	0.004479	0.004487	0.004533	0.004596	0.004654	0.004648	0.004613	0.004595	0.004611	0.004676	0.00473	0.004724	0.004676	0.004696	0.00488	0.005133	0.005214	0.005086	0.005022	0.005018	0.004904	0.0048	0.00485	0.005088	0.005337	0.005303	0.005164	0.005218	0.005289	0.005279	0.005385	0.005443	0.005207	0.004913	0.004807	0.004867	0.005135	0.00566	0.006079	0.006061
Instant coconut milk	20	0.005824	0.005924	0.006052	0.006104	0.006082	0.006047	0.006036	0.006073	0.006071	0.006038	0.006156	0.006323	0.006315	0.00625	0.006244	0.006224	0.006274	0.006445	0.006496	0.006399	0.00631	0.0063	0.006595	0.00721	0.007512	0.007282	0.007252	0.007312	0.006918	0.006508	0.006603	0.00727	0.007907	0.007774	0.007448	0.007635	0.007825	0.007731	0.007898	0.008069	0.007536	0.006735	0.006397	0.006651	0.007601	0.009178	0.010345	0.010293
Instant coconut milk	0	0.009038	0.009097	0.009151	0.009205	0.009187	0.0091	0.009132	0.009253	0.009277	0.009199	0.009121	0.009105	0.009157	0.009236	0.00932	0.009438	0.009546	0.009548	0.009494	0.009493	0.0095	0.009465	0.009458	0.009494	0.009509	0.009501	0.009542	0.009612	0.009612	0.009563	0.009553	0.009631	0.009726	0.009751	0.009793	0.009889	0.009931	0.009848	0.009751	0.009757	0.009815	0.00986	0.009821	0.009715	0.009762	0.010021	0.010241	0.010287
Instant coconut milk	10	0.005884	0.005921	0.005888	0.005958	0.006019	0.005929	0.005886	0.005979	0.006068	0.006078	0.006004	0.005915	0.00589	0.005892	0.005875	0.005896	0.006012	0.006176	0.00624	0.006166	0.006074	0.006059	0.006194	0.006402	0.006423	0.006309	0.006328	0.006392	0.006328	0.006225	0.006206	0.006296	0.006411	0.006455	0.006469	0.006529	0.006577	0.006548	0.00648	0.006402	0.00631	0.006245	0.00622	0.006209	0.006343	0.006694	0.006958	0.006926
Instant coconut milk	20	0.005667	0.005686	0.005726	0.005773	0.005781	0.005719	0.005712	0.005833	0.005949	0.00592	0.005791	0.005753	0.005825	0.005872	0.005851	0.005848	0.005939	0.006088	0.006201	0.006212	0.006114	0.006005	0.006026	0.006166	0.006257	0.006238	0.006261	0.00628	0.00616	0.006047	0.006104	0.006334	0.006517	0.006451	0.00637	0.006447	0.006481	0.006402	0.006388	0.006419	0.006365	0.006279	0.006184	0.006113	0.006274	0.006682	0.007043	0.007113
Instant coconut milk	0	0.006912	0.006921	0.006907	0.006921	0.006967	0.00697	0.006922	0.006904	0.006941	0.007028	0.007148	0.007223	0.007201	0.007128	0.00709	0.007122	0.007151	0.007126	0.007086	0.007124	0.007244	0.007341	0.007399	0.007446	0.007448	0.007405	0.007382	0.007375	0.007348	0.007332	0.00738	0.007495	0.007611	0.007595	0.007509	0.007541	0.007604	0.007617	0.007713	0.007733	0.007558	0.007465	0.007521	0.007554	0.007543	0.007587	0.007632	0.007675
Instant coconut milk	10	0.005475	0.005487	0.00549	0.005525	0.005585	0.005597	0.00554	0.005489	0.005495	0.005547	0.005603	0.005631	0.005646	0.005689	0.005719	0.005693	0.005675	0.005691	0.005709	0.00574	0.005785	0.00582	0.005853	0.00592	0.005995	0.005984	0.005931	0.005881	0.005833	0.00585	0.005951	0.006093	0.006198	0.006217	0.006216	0.00623	0.006205	0.006196	0.006277	0.006311	0.006186	0.006055	0.006033	0.006034	0.00603	0.006093	0.00622	0.006352
Instant coconut milk	20	0.004552	0.00463	0.004649	0.004683	0.004807	0.004831	0.004737	0.004678	0.004647	0.004687	0.004808	0.004834	0.004761	0.00477	0.004814	0.004787	0.004806	0.004911	0.004949	0.004936	0.004956	0.005007	0.005114	0.005233	0.005244	0.005172	0.005169	0.005132	0.004964	0.004879	0.004967	0.005153	0.005338	0.005372	0.005336	0.005423	0.005467	0.005359	0.005347	0.005414	0.00532	0.005156	0.005107	0.005179	0.005415	0.005748	0.005858	0.005761
Instant coconut milk	0	0.003523	0.003532	0.003614	0.003645	0.00361	0.003559	0.003528	0.003578	0.003635	0.003597	0.003578	0.00366	0.003746	0.003776	0.003813	0.003843	0.003808	0.003738	0.003663	0.003621	0.003637	0.003687	0.003751	0.003844	0.003932	0.003957	0.003952	0.003942	0.003884	0.003789	0.003747	0.003772	0.003811	0.003849	0.003927	0.00404	0.00411	0.004103	0.004086	0.004107	0.004069	0.003953	0.00385	0.003792	0.003833	0.004021	0.004204	0.004224
Instant coconut milk	10	0.003894	0.004092	0.004265	0.004223	0.00413	0.004121	0.004144	0.004205	0.004235	0.004144	0.004084	0.004171	0.004261	0.004311	0.004418	0.004482	0.004431	0.004374	0.004311	0.004226	0.00419	0.004253	0.004449	0.004678	0.004723	0.004627	0.004645	0.004736	0.004664	0.004515	0.004478	0.004534	0.004599	0.00462	0.004683	0.004857	0.004973	0.00493	0.004886	0.00487	0.004762	0.004636	0.004578	0.004569	0.004662	0.004957	0.005326	0.00541
Instant coconut milk	20	0.004314	0.004421	0.004577	0.004612	0.004539	0.004438	0.004387	0.004458	0.004569	0.004593	0.004582	0.004607	0.004667	0.00474	0.004744	0.00469	0.004707	0.004785	0.004765	0.00463	0.004582	0.004703	0.004893	0.005097	0.00518	0.005134	0.005191	0.005233	0.00503	0.004796	0.004794	0.005016	0.005221	0.005204	0.005174	0.005303	0.005398	0.005375	0.005406	0.005437	0.005259	0.00502	0.004924	0.004978	0.005284	0.005864	0.006289	0.006242
Instant coconut milk	0	0.005091	0.005106	0.005218	0.005328	0.005336	0.005336	0.005398	0.005438	0.00542	0.005395	0.005408	0.005468	0.005529	0.005576	0.005602	0.005536	0.005434	0.005406	0.005409	0.005424	0.005447	0.005434	0.005448	0.005564	0.005683	0.005709	0.005711	0.005704	0.005642	0.005573	0.005589	0.005709	0.005794	0.005778	0.005758	0.005724	0.005709	0.005732	0.005744	0.005823	0.005923	0.005871	0.005709	0.005591	0.005588	0.005717	0.005869	0.005895
Instant coconut milk	10	0.006478	0.006438	0.006387	0.006344	0.006377	0.006503	0.006607	0.006587	0.006486	0.00639	0.006373	0.006491	0.006687	0.006795	0.006741	0.006641	0.006644	0.006688	0.006664	0.00664	0.006641	0.006635	0.006703	0.006876	0.006943	0.006829	0.006769	0.006763	0.006705	0.006726	0.006863	0.006997	0.007063	0.007063	0.007037	0.006998	0.006959	0.006956	0.007042	0.007197	0.007235	0.007109	0.006952	0.006882	0.006918	0.007033	0.007168	0.007213
Instant coconut milk	20	0.005082	0.005186	0.005253	0.005258	0.005224	0.005224	0.005257	0.005243	0.005194	0.005191	0.005208	0.005218	0.005304	0.005424	0.005397	0.00528	0.005291	0.005384	0.005396	0.005382	0.005382	0.005357	0.005433	0.005672	0.005816	0.005705	0.005584	0.005568	0.005532	0.005529	0.005666	0.005846	0.005866	0.005725	0.00565	0.005697	0.005752	0.005742	0.005732	0.005785	0.00579	0.005694	0.005595	0.005554	0.005624	0.005854	0.006086	0.006099
Instant coconut milk	0	0.004392	0.004503	0.004589	0.004551	0.004476	0.00448	0.004544	0.004578	0.004596	0.004619	0.004615	0.004602	0.004617	0.004601	0.004529	0.004494	0.004532	0.004596	0.004585	0.004508	0.00446	0.004486	0.004537	0.00455	0.004554	0.004561	0.004587	0.004649	0.004655	0.004592	0.004581	0.004672	0.004762	0.004723	0.004624	0.004555	0.004495	0.004486	0.004577	0.004639	0.004571	0.004525	0.004568	0.004621	0.004646	0.004606	0.004505	0.004545
Instant coconut milk	10	0.006609	0.006613	0.006701	0.006742	0.006722	0.006729	0.006762	0.006757	0.006708	0.006674	0.006702	0.00678	0.006829	0.006815	0.006788	0.00677	0.006791	0.006859	0.006901	0.006885	0.006831	0.006761	0.006744	0.006843	0.006966	0.006986	0.006959	0.006958	0.006941	0.006883	0.006842	0.006887	0.006996	0.007019	0.006984	0.006993	0.006994	0.006986	0.007037	0.007059	0.006962	0.006877	0.006912	0.007015	0.007067	0.007036	0.007052	0.007196
Instant coconut milk	20	0.004929	0.004968	0.005001	0.005026	0.005042	0.005023	0.004998	0.004989	0.005011	0.005024	0.004968	0.004922	0.004937	0.004986	0.005059	0.005094	0.005101	0.005151	0.005173	0.00511	0.005037	0.005019	0.005058	0.005135	0.005196	0.005184	0.00515	0.005153	0.005178	0.005195	0.005175	0.005132	0.00515	0.005211	0.005207	0.005163	0.005127	0.005087	0.005092	0.005126	0.005113	0.005094	0.005104	0.00511	0.005086	0.005062	0.005141	0.005328
Instant coconut milk	0	0.00401	0.00407	0.004126	0.004144	0.004137	0.004147	0.004168	0.004163	0.004158	0.004188	0.004205	0.00417	0.004116	0.004071	0.004087	0.004165	0.004187	0.004117	0.004112	0.004183	0.004207	0.004222	0.004256	0.004264	0.00422	0.004198	0.004234	0.004268	0.004245	0.004168	0.004131	0.004142	0.004174	0.004266	0.004329	0.004309	0.004305	0.004325	0.004319	0.004315	0.004327	0.004304	0.004252	0.004213	0.004161	0.004182	0.004342	0.004466
Instant coconut milk	10	0.004711	0.004691	0.004684	0.004753	0.004814	0.004801	0.004786	0.00479	0.004756	0.004761	0.004871	0.004957	0.004898	0.004797	0.004762	0.004756	0.004757	0.004801	0.004896	0.00495	0.004955	0.004992	0.005017	0.005006	0.004967	0.004958	0.005063	0.005137	0.005038	0.004904	0.004853	0.004878	0.00495	0.004987	0.004987	0.005031	0.005085	0.005102	0.005091	0.005069	0.005045	0.004987	0.004949	0.004986	0.005018	0.005049	0.005185	0.005355
Instant coconut milk	20	0.004615	0.004591	0.004665	0.004761	0.00478	0.004799	0.004855	0.004808	0.00468	0.00468	0.004784	0.004811	0.004747	0.004695	0.004701	0.00475	0.004814	0.004826	0.004807	0.004815	0.004849	0.004902	0.004926	0.004902	0.004824	0.004757	0.004788	0.004861	0.004886	0.004846	0.004827	0.004895	0.004966	0.004952	0.004933	0.005003	0.005103	0.005121	0.005086	0.005057	0.005016	0.004929	0.00484	0.004838	0.004902	0.004984	0.005102	0.005245
[truncated: 681 more columns]

## Sheet: norm. pre-proces. + PLSR
Coconut milk type	reference add water	Predicted add water
Calibration	10	9.332
Calibration	20	20.2947
Calibration	0	0.519951
Calibration	20	18.4828
Calibration	0	-0.812424
Calibration	10	8.84802
Calibration	0	-0.90793
Calibration	10	11.5562
Calibration	0	1.70694
Calibration	10	10.5511
Calibration	0	-0.0532198
Calibration	20	21.6668
Calibration	10	10.5895
Calibration	20	18.2257
Validation	0	-3.27704
Validation	10	11.2256
Validation	20	20.7762
Validation	20	20.8506
Validation	20	20.1116
Validation	10	11.1634
Validation	0	0.879613

## Sheet: SNV pre-proces. + PLSR
Coconut milk type	Reference add water	Predicted add water
Calibration	10	8.69203
Calibration	20	20.6586
Calibration	0	2.19262
Calibration	20	17.7276
Calibration	0	-0.206259
Calibration	10	12.0393
Calibration	0	0.845129
Calibration	10	8.7112
Calibration	0	-0.0960655
Calibration	10	10.335
Calibration	0	-2.3209
Calibration	20	20.0982
Calibration	10	13.3832
Calibration	20	17.9403
Validation	0	0.103444
Validation	10	12.3487
Validation	20	20.8696
Validation	20	19.4742
Validation	20	18.6281
Validation	10	9.33951
Validation	0	5.28067
